# Supplementary material for: Mushroom Polysaccharides as Potential Candidates for Alleviating Neurodegenerative Diseases
Source: Nutrients. 2022 Nov 15;14(22):4833. doi: 10.3390/nu14224833 (PMC9696021; doi:10.3390/nu14224833)
Supplement: Supplementary file 1 [file nutrients-14-04833-s001.zip]

Archive with 1 entries (1 files):
- nutrients-2026548-supplementary.pdf
